# Supplementary material for: Multimodal Metabolomic Analysis Reveals Novel Metabolic Disturbances in Adults With Early Treated Phenylketonuria
Source: JIMD Rep. 2025 Mar 24;66(2):e70010. doi: 10.1002/jmd2.70010 (PMC11932803; doi:10.1002/jmd2.70010)
Supplement: Supplementary file 1 — Data S1. Supporting Information. [file JMD2-66-e70010-s001.zip]

Archive with 10 entries (10 files):
- Figure_S1_OPLSDA.pptx
- Figure_S2_common_metabolites.pptx
- Figure_S3_Model_with_dietary_data.pptx
- Table_S1_OPLSDA_comparison_with_and_without_Phe.xlsx
- Table_S2_PLS_Phe_comparison_with_and_without_Phe.xlsx
- Table_S3_PLS_Tyr_comparison_with_and_without_Phe.xlsx
- Table_S4_All metabolites detected.xlsx
- Table_S5_OPLSDA metabolites.xlsx
- Table_S6_PLS_Phe_metabolites.xlsx
- Table_S7_PLS_Tyr_metabolites.xlsx
