# Supplementary material for: Multimodal Metabolomic Analysis Reveals Novel Metabolic Disturbances in Adults With Early Treated Phenylketonuria
Source: JIMD Rep. 2025 Mar 24;66(2):e70010. doi: 10.1002/jmd2.70010 (PMC11932803; doi:10.1002/jmd2.70010)
Supplement: Supplementary file 1 — Data S1. Supporting Information. [file JMD2-66-e70010-s001.zip › Table_S1_OPLSDA_comparison_with_and_without_Phe.xlsx]

## Sheet: OPLSDA comparison
Table S1. Comparison of OPLSDA model with and without inclusion of Phe, Phe metabolites and Tyr
Metabolite comparisons in OPLSDA with and without Phe, Phe metabolites and Tyr
WITH PHE		WITHOUT PHE
2-Hydroxy-4-methylpentanoic acid		2-Hydroxy-4-methylpentanoic acid		New with Phe	Linked Pathway	as before	not found in model with Phe	Linked Pathway		Comparison of metabolic pathways identified in OPLSDA with and without Phe, Phe metabolites and Tyr metabolites							OPLSDA score plot with and without Phe, Phe metabolites and Tyr														Metabolism in common and pathways identified for each model with and without Phe, Phe metabolites and Tyr
3-Hydroxyglutarate		3-Hydroxyglutarate		n = 8		n = 41	n = 12			WITH PHE
3-Hydroxyoctanoic acid		3-Hydroxyoctanoic acid		Fumaric acid	TCA cycle		Citrate	TCA cycle		Pathway analysis on VIPs of the OPLSDA model with Phe, Phe metabolites and Tyr																										WITH PHE											WITHOUT PHE
3-Methoxy-4-hydroxyhippuric acid		3-Methoxy-4-hydroxyhippuric acid		Acetoacetic acid	butanoate metabolism		Cytidine	pyrimidine metabolism		(+) glyoxylate and dicarboxylate metabolism							WITH PHE
3-METHYL-2-OXOVALERIC ACID		3-METHYL-2-OXOVALERIC ACID		2-HYDROXYPHENYLACETIC ACID	Phe Tyr metabolism		DEOXYCARNITINE	fatty acids transport and oxidation		New pathway with the inclusion of Phe							R2X(cum) = 0,591, R2Y(cum) = 0,98, Q2(cum) = 0,961, CV ANOVA = 2,8e-17
4-METHYL-2-OXO-PENTANOIC ACID		4-METHYL-2-OXO-PENTANOIC ACID		4-HYDROXYPHENYLACETATE			GLYCOLATE	glyoxylate and dicarboxylate metabolism		Butanoate metabolism							49 metabolites
AICAR		AICAR		L-PHENYLALANINE			L-HISTIDINE	His metabolism		Phe metabolism
Acetoacetic acid		Acetyl-DL-carnitine		N-ACETYL-L-PHENYLALANINE			L-METHIONINE	Cys and Met metabolism		Tyr metabolism
Acetyl-DL-carnitine		Aconitic acid		Phenyllactic acid			L-ORNITHINE	Arg metabolism		Phe, Tyr, Trp biosynthesis
Aconitic acid		Alpha-aminobutyric acid		L-TYROSINE			L-THREONINE	Gly, Ser, Thr metabolism
Alpha-aminobutyric acid		Alpha-ketoisovaleric acid					L-VALINE	Val, Leu, Ile metabolism
Alpha-ketoisovaleric acid		CITRATE					PC(O-14_0__2_0)	platelet activating factor
Cortisone		Cortisone					THYROXINE	Thyroid hormone, Tyr metabolism
EPINEPHRINE		CYTIDINE					L-ASPARTATE	Asp, Glu Gln metabolism
Fumaric acid		DEOXYCARNITINE
GLYOXYLIC ACID		EPINEPHRINE
Hippuric acid		GLYCOLATE
Indole-3-carboxylic acid		GLYOXYLIC ACID
Isocitric acid		Hippuric acid
LACTATE		Indole-3-carboxylic acid
L-ARGININE		Isocitric acid
L-ASPARAGINE		LACTATE								WITHOUT PHE							WITHOUT PHE
L-CYSTINE		L-ARGININE								Pathway analysis on VIPs of the OPLSDA model without Phe, Phe metabolites and Tyr							R2X = 0.51, R2Y = 0.98, Q2 = 0.96, p CV ANOVA = 9.2e-17.
LEUCINE		L-ASPARAGINE								(*) Arg biosynthesis							53 metabolites
L-GLUTAMIC ACID		L-ASPARTATE								(+) glyoxylate and dicarboxylate metabolism
Linoleyl carnitine		L-CYSTINE								Pathway not found with inclusion of Phe
L-LYSINE		LEUCINE								His metabolism
L-PIPECOLIC ACID		L-GLUTAMIC ACID								Cys and Met metabolism
L-PROLINE		L-HISTIDINE
Malic acid		Linoleyl carnitine
MESOXALATE		L-LYSINE
N-ACETYL-L-LEUCINE		L-METHIONINE
Oleoylcarnitine		L-ORNITHINE
PC(31_0)		L-PIPECOLIC ACID
PC(O-16_1__2_0)		L-PROLINE
URATE		L-THREONINE
Vanillylmandelic acid		L-VALINE
Hydroxykynurenine		Malic acid
Quinolinic acid		MESOXALATE
5-Hydroxy-L-tryptophan		N-ACETYL-L-LEUCINE
Kynurenine		Oleoylcarnitine
5-Hydroxyindoleacetic acid		PC(31_0)
Indole-3-Lactic acid		PC(O-14_0__2_0)
2-HYDROXYPHENYLACETIC ACID		PC(O-16_1__2_0)
4-HYDROXYPHENYLACETATE		THYROXINE
L-PHENYLALANINE		URATE
N-ACETYL-L-PHENYLALANINE		Vanillylmandelic acid
Phenyllactic acid		Hydroxykynurenine
L-TYROSINE		Quinolinic acid
		5-Hydroxy-L-tryptophan
		Kynurenine
		5-Hydroxyindoleacetic acid
		Indole-3-Lactic acid
