# Supplementary material for: Multimodal Metabolomic Analysis Reveals Novel Metabolic Disturbances in Adults With Early Treated Phenylketonuria
Source: JIMD Rep. 2025 Mar 24;66(2):e70010. doi: 10.1002/jmd2.70010 (PMC11932803; doi:10.1002/jmd2.70010)
Supplement: Supplementary file 1 — Data S1. Supporting Information. [file JMD2-66-e70010-s001.zip › Table_S2_PLS_Phe_comparison_with_and_without_Phe.xlsx]

## Sheet: PLS Phe comparison
Table S2. Comparison of PLS Phe model with and without inclusion of Phe, Phe metabolites and Tyr
Metabolite comparisons in PLS to explain Phe with and without Phe, Phe metabolites and Tyr
WITH Phe		WITHOUT Phe		New with Phe	Linked Pathway	as before	not found in model with Phe	Linked Pathway		Comparison of metabolic pathways identified in PLS to explain Phe with and without Phe, Phe metabolites and Tyr							PLS to explain Phe score plot with and without Phe, Phe metabolites and Tyr
2-Ethyl-2-hydroxybutyric acid		2-Ethyl-2-hydroxybutyric acid		n = 19		n = 34	n = 2
2-Hydroxy-4-methylpentanoic acid		2-Hydroxy-4-methylpentanoic acid		3-Hydroxyhexadecanoylcarnitine	Transport and oxydation of fatty acid and acyls		Guaiacol			WITH Phe							WITH Phe
3-Hydroxyglutarate		3-Hydroxyglutarate		3-Methoxy-4-hydroxyhippuric acid			Tetradecenoyl-L-carnitine	Transport and oxydation of fatty acid and acyls		Pathway analysis on VIPs of the PLS to exlain Phe model with Phe, Phe metabolites and Tyr							R2X(cum) = 0,549, R2Y(cum) = 0,991, Q2(cum) = 0,978, CV ANOVA = 5,04e-20
3-Hydroxyhexadecanoylcarnitine		3-Hydroxyoctanoic acid		Fumaric acid	TCA cyle												53 metabolites
3-Hydroxyoctanoic acid		3-METHYL-2-OXOVALERIC ACID		Glycoursodeoxycholic acid						New pathway with the inclusion of Phe
3-Methoxy-4-hydroxyhippuric acid		4-METHYL-2-OXO-PENTANOIC ACID		GUANIDINOACETATE	Gly, Ser Thr metabolism, Arg metabolism					Arg and Pro metabolism
3-METHYL-2-OXOVALERIC ACID		5-Oxoproline		Hippuric acid	benzoate metabolism					Phe metabolism
4-METHYL-2-OXO-PENTANOIC ACID		Acetyl-DL-carnitine		Hydroxybutyrylcarnitine	Transport and oxydation of fatty acid and acyls					Tyr metabolism
5-Oxoproline		Aconitic acid		Indole-3-carboxylic acid	Trp metabolism					Phe, Tyr, Trp biosynthesis
Acetyl-DL-carnitine		Alpha-aminobutyric acid		L-ARGININE	Arg and Pro metabolism, Arg biosynthesis
Aconitic acid		ALPHA-HYDROXYISOBUTYRIC ACID		Succinic acid	TCA cycle
Alpha-aminobutyric acid		Alpha-ketoisovaleric acid		Hydroxykynurenine	Trp metabolism
ALPHA-HYDROXYISOBUTYRIC ACID		CITRATE		5-Hydroxy-L-tryptophan
Alpha-ketoisovaleric acid		Cortisone		5-Hydroxyindoleacetic acid
CITRATE		EPINEPHRINE		Indoxyl sulfate
Cortisone		GUAIACOL		2-HYDROXYPHENYLACETIC ACID	Phe and Tyr metabolism
EPINEPHRINE		Isocitric acid		4-HYDROXYPHENYLACETATE
Fumaric acid		LACTATE		N-ACETYL-L-PHENYLALANINE													WITHOUT Phe
Glycoursodeoxycholic acid		L-ALANINE		Phenyllactic acid													R2X(cum) = 0.56, R2Y(cum) = 0.99, Q2(cum)= 0.98, p CV ANOVA=2.8e-20.
GUANIDINOACETATE		L-ASPARAGINE		L-TYROSINE						WITHOUT Phe							36 metabolites
Hippuric acid		LEUCINE								Pathway analysis on VIPs of the PLS to exlain Phe model without Phe, Phe metabolites and Tyr
Hydroxybutyrylcarnitine		L-GLUTAMIC ACID								Pathway not found with inclusion of Phe
Indole-3-carboxylic acid		L-PIPECOLIC ACID								None
Isocitric acid		L-PROLINE
LACTATE		L-THREONINE
L-ALANINE		Malic acid
L-ARGININE		MESOXALATE
L-ASPARAGINE		Octenoyl-L-carnitine
LEUCINE		PC(O-16_1__2_0)
L-GLUTAMIC ACID		Tetradecenoyl-L-carnitine
L-PIPECOLIC ACID		URATE
L-PROLINE		Vanillylmandelic acid
L-THREONINE		XANTHINE
Malic acid		Quinolinic acid
MESOXALATE		Kynurenine
Octenoyl-L-carnitine		Indole-3-Lactic acid
PC(O-16_1__2_0)
Succinic acid
URATE
Vanillylmandelic acid
XANTHINE
Hydroxykynurenine
Quinolinic acid
5-Hydroxy-L-tryptophan
Kynurenine
5-Hydroxyindoleacetic acid
Indoxyl sulfate
Indole-3-Lactic acid
2-HYDROXYPHENYLACETIC ACID
4-HYDROXYPHENYLACETATE
N-ACETYL-L-PHENYLALANINE
Phenyllactic acid
L-TYROSINE
