# Supplementary material for: Multimodal Metabolomic Analysis Reveals Novel Metabolic Disturbances in Adults With Early Treated Phenylketonuria
Source: JIMD Rep. 2025 Mar 24;66(2):e70010. doi: 10.1002/jmd2.70010 (PMC11932803; doi:10.1002/jmd2.70010)
Supplement: Supplementary file 1 — Data S1. Supporting Information. [file JMD2-66-e70010-s001.zip › Table_S3_PLS_Tyr_comparison_with_and_without_Phe.xlsx]

## Sheet: PLS Tyr comparison
Table S3. Comparison of PLS Tyr model with and without inclusion of Phe, Phe metabolites and Tyr
Metabolite comparisons in PLS Tyr with and without Phe, Phe metabolites and Tyr
WITH Phe		WITHOUT Phe
4-METHYL-2-OXO-PENTANOIC ACID		2-Ethyl-2-hydroxybutyric acid		New with Phe	Linked pathway	as before	not found in model with Phe	Linked Pathway		Comparison of metabolic pathways identified in PLs to explain Tyr model with and without Phe, Phe metabolites and Tyr				PLS to explain Tyr score plot with and without Phe, Phe metabolites and Tyr
Alpha-aminobutyric acid		2-Hydroxy-4-methylpentanoic acid		n = 6		n = 4	n = 38			New pathway with the inclusion of Phe				WITH Phe
Cortisone		3-Hydroxyglutarate		L-LYSINE	Lys degradation		2-Ethyl-2-hydroxybutyric acid	Propanoate metabolism		Phe metabolism				R2X(cum) = 0,733, R2Y(cum) = 0,92, Q2(cum) = 0,876, CV ANOVA = 4,38709e-11
L-LYSINE		4-METHYL-2-OXO-PENTANOIC ACID		LUMICHROME	Riboflavin metabolism		2-Hydroxy-4-methylpentanoic acid	Val Leu Ile metabolism		Taurine Hypotaurine metabolism				10 metabolites
LUMICHROME		AICAR		TAURINE	Taurine and hyportaurine metabolism		3-Hydroxyglutarate	Lys degradation		Phe, Tyr, Trp biosynthesis
TAURINE		Alpha-aminobutyric acid		2-HYDROXYPHENYLACETIC ACID	Phe metabolism		AICAR	Purine metabolism
Vanillylmandelic acid		ALPHA-HYDROXYISOBUTYRIC ACID		3-(4-HYDROXYPHENYL)LACTATE	Phe metabolism		ALPHA-HYDROXYISOBUTYRIC ACID	Propanoate metabolism
2-HYDROXYPHENYLACETIC ACID		ALPHA-KETOGLUTARIC ACID		L-PHENYLALANINE	Phe metabolism		ALPHA-KETOGLUTARIC ACID	TCA cycle
3-(4-HYDROXYPHENYL)LACTATE		Alpha-ketoisovaleric acid					Alpha-ketoisovaleric acid	Val Leu Ile metabolism
L-PHENYLALANINE		Cortisone					DIETHANOLAMINE							WITHOUT Phe
		DIETHANOLAMINE					EPINEPHRINE	Tyr metabolism		Pathway not found with inclusion of Phe				R2X(cum) =0.49, R2Y(cum) =0.95, Q2(cum)=0.87, p CV ANOVA=7.8e-10.
		EPINEPHRINE					GUANIDINOACETATE	Gly, Ser Thr metabolism, Arg metabolism		Ala Asp Glu metabolism				43 metabolites
		GUANIDINOACETATE					GUANINE	Purine metabolism		Arg biosynthesis
		GUANINE					Isocitric acid	TCA cycle		Arg and Pro metabolism
		Isocitric acid					LACTATE	TCA cycle		Cys and Met metabolism
		LACTATE					L-ALANINE	Ala, Asp,Glu metabolism		TCA cycle
		L-ALANINE					L-ARGININE	Arg and Pro metabolism, Arg biosynthesis		Trp
		L-ARGININE					L-CYSTINE	Cys and Met metabolism
		L-CYSTINE					LEUCINE	Val Leu Ile metabolism
		LEUCINE					L-GLUTAMIC ACID	His metabolism, Arg and Pro metabolism ….
		L-GLUTAMIC ACID					L-METHIONINE	Cys and Met metabolism
		L-METHIONINE					L-PIPECOLIC ACID	Lys degradation
		L-PIPECOLIC ACID					L-PROLINE	Arg and Pro metabolism etc…
		L-PROLINE					L-VALINE	Val, Leu, Ile metabolism
		L-VALINE					Malic acid	TCA cycle
		Malic acid					MESOXALATE
		MESOXALATE					N-ACETYL-D-TRYPTOPHAN
		N-ACETYL-D-TRYPTOPHAN					N-ACETYL-L-ALANINE	Beta alanine metabolism
		N-ACETYL-L-ALANINE					N-ACETYL-L-LEUCINE
		N-ACETYL-L-LEUCINE					Octenoyl-L-carnitine	Transport and oxydation of fatty acids and acyls
		Octenoyl-L-carnitine					PC(38_5)	Lipid
		PC(38_5)					PC(40_4)	Lipid
		PC(40_4)					PC(40_5)	Lipid
		PC(40_5)					PC(40_8)	Lipid
		PC(40_8)					Succinic acid	TCA cycle
		Succinic acid					URACIL	Purine metabolism
		URACIL					URATE	Purine metabolism
		URATE					5-Hydroxy-L-tryptophan	Trp metabolism
		Vanillylmandelic acid					5-OH-Indole acetic acid	Trp metabolism
		5-Hydroxy-L-tryptophan					Xanthurenic acid	Trp metabolism
		5-OH-Indole acetic acid					Indole-3-Lactic acid	Trp metabolism
