# Supplementary material for: Multimodal Metabolomic Analysis Reveals Novel Metabolic Disturbances in Adults With Early Treated Phenylketonuria
Source: JIMD Rep. 2025 Mar 24;66(2):e70010. doi: 10.1002/jmd2.70010 (PMC11932803; doi:10.1002/jmd2.70010)
Supplement: Supplementary file 1 — Data S1. Supporting Information. [file JMD2-66-e70010-s001.zip › Table_S4_All metabolites detected.xlsx]

## Sheet: Metabolites detected
Table S4. All detected metabolites
17-Octadecynoic acid	HMDB ID
2',4'-DIHYDROXYACETOPHENONE	HMDB0244776		LPC = Lysophosphatidylcholine
2-Ethyl-2-hydroxybutyric acid	HMDB0001975		LPE = Lysophosphatidylethanolamine
2-Hydroxy-4-methylpentanoic acid	HMDB0000428		PC = Phosphatidylcholine
2-Methylbutyrylglycine	HMDB0000339		SM = sphyngomyelin
3-Hydroxyglutarate	HMDB0000428
3-Hydroxyhexadecanoylcarnitine	HMDB0013336
3-hydroxyisobutyrate	HMDB0000336
3-Hydroxyoctanoic acid	HMDB0001954
3-Methoxy-4-hydroxyhippuric acid	HMDB0060026
3-METHYL-2-OXOVALERIC ACID	HMDB0000491
3-Methylcrotonylglycine	HMDB0000459
3-METHYLHISTAMINE	HMDB0001861
4-ACETAMIDOBUTANOATE	HMDB0003681
4-METHYL-2-OXO-PENTANOIC ACID	HMDB0000695
4-PYRIDOXATE	HMDB0000017
AICAR	HMDB0001517
5-Hydroxypipecolic acid	HMDB0029426
5'-METHYLTHIOADENOSINE	HMDB0001173
5-Oxoproline	HMDB0000267
7α-hydroxy-3-oxo-4-cholestenoic acid	HMDB0012458
Acetoacetic acid	HMDB0000060
Acetyl-DL-carnitine	HMDB0000201
Aconitic acid	HMDB0247961
ADENOSINE	HMDB0000050
ADENOSINE 5'-MONOPHOSPHATE	HMDB0000045
Allantoin	HMDB0000462
Alpha-aminobutyric acid	HMDB0000452
ALPHA-D-GLUCOSE	HMDB0003345
ALPHA-HYDROXYISOBUTYRIC ACID	HMDB0000729
ALPHA-KETOGLUTARIC ACID	HMDB0000208
Alpha-ketoisovaleric acid	HMDB0000019
AZELAIC ACID	HMDB0000784
BETAINE	HMDB0000043
BILIRUBIN	HMDB0000054
BILIVERDIN	HMDB0001008
Butanoylcarnitine	HMDB0002013
CAFFEINE	HMDB0001847
Cholic acid	HMDB0000619
Cinnamoylglycine-trans	HMDB0011621
CITRATE	HMDB0000094
CITRULLINE	HMDB0000904
CORTISOL	HMDB0000063
Cortisone	HMDB0002802
CREATINE	HMDB0000064
CREATININE	HMDB0000562
CYTIDINE	HMDB0000089
Decanoyl-L-carnitine	HMDB0000651
DEOXYCARNITINE	HMDB0001161
Deoxycholic acid	HMDB0000626
DIETHANOLAMINE	HMDB0004437
Dodecenoylcarnitine	HMDB0251567
D-PANTOTHENIC ACID	HMDB0000210
D-XYLOSE	HMDB0000098
EPINEPHRINE	HMDB0000068
Fumaric acid	HMDB0000134
GALACTARATE	HMDB0000639
GLUCONIC ACID	HMDB0000625
Glutaric acid	HMDB0000661
Glutarylcarnitine	HMDB0013130
GLYCERATE	HMDB0000139
GLYCINE	HMDB0000123
Glycochenodeoxycholic acid	HMDB0000637
Glycocholic acid	HMDB0000138
Glycodeoxycholic acid	HMDB0242414
GLYCOLATE
Glycolithocholic acid	HMDB0000698
Glycoursodeoxycholic acid	HMDB0000708
GLYOXYLIC ACID	HMDB0000119
GUAIACOL	HMDB0001398
GUANIDINOACETATE	HMDB0000128
GUANINE	HMDB0000132
Hexadecanoylcarnitine	HMDB0000222
Hexanoylcarnitine	HMDB0000756
Hippuric acid	HMDB0000714
HISTAMINE	HMDB0000870
Hydroxybutyrylcarnitine	HMDB0013127
HYPOXANTHINE	HMDB0000157
Indole-3-carboxylic acid	HMDB0003320
Indole-3-propionic acid	HMDB0002302
Isocitric acid	HMDB0000193
LACTATE	HMDB0000190
L-ALANINE	HMDB0000161
L-ARGININE	HMDB0000517
L-ASPARAGINE	HMDB0000168
L-ASPARTATE	HMDB0000191
LAUROYLCARNITINE	HMDB0002250
L-Carnitine	HMDB0000062
L-CYSTINE	HMDB0000192
LEUCINE	HMDB0000687
L-GLUTAMIC ACID	HMDB0000148
L-GLUTAMINE	HMDB0000641
L-HISTIDINE	HMDB0000177
Linoleyl carnitine	HMDB0006469
L-LYSINE	HMDB0000182
L-METHIONINE	HMDB0000696
L-ORNITHINE	HMDB0000214
LPC(12_0)
LPC(16_0)	HMDB0010382
LPC(16_1)	HMDB0010383
LPC(18_0)	HMDB0010384
LPC(18_1)	HMDB0010385
LPC(18_2)	HMDB0010386
LPC(18_3)	HMDB0010388
LPC(18_4)	HMDB0010389
LPC(20_0)	HMDB0010390
LPC(20_2)	HMDB0010392
LPC(20_3)	HMDB0010393
LPC(20_4)	HMDB0010395
LPC(20_5)	HMDB0010397
LPC(22_1)	HMDB0010399
LPC(22_4)	HMDB0010401
LPC(22_6)	HMDB0010404
LPE(16_0)	HMDB0011503
LPE(18_0)	HMDB0011130
LPE(18_1)	HMDB0011506
LPE(18_2)	HMDB0011507
LPE(20_5)	HMDB0011519
L-PIPECOLIC ACID	HMDB0000716
L-PROLINE	HMDB0000162
L-SERINE	HMDB0000187
L-THREONINE	HMDB0000167
LUMICHROME	HMDB0254199
L-VALINE	HMDB0000883
Malic acid	HMDB0000156
MESOXALATE	HMDB0031522
METHYL BETA-D-GALACTOSIDE	HMDB0246173
METHYL JASMONATE	HMDB0036583
Myristoyl-L-carnitine	HMDB0005066
N(PAI)-METHYL-L-HISTIDINE
N6,N6,N6-Trimethyl-L-lysine	HMDB0001325
N-ACETYL-D-TRYPTOPHAN	HMDB0013713
N-ACETYL-L-ALANINE	HMDB0000766
N-Acetyl-L-aspartic acid	HMDB0000812
N-ACETYL-L-LEUCINE	HMDB0011756
N-Acetylserine	HMDB0002931
NICOTINAMIDE	HMDB0001406
N-METHYL-D-ASPARTIC ACID	HMDB0002393
Octadecanoylcarnitine	HMDB0000848
Octanoyl-L-carnitine	HMDB0000791
Octenoyl-L-carnitine	HMDB0240723
Oleoylcarnitine	HMDB0005065
PC(30_0)	HMDB0007869
PC(31_0)	HMDB0007935
PC(32_0)	HMDB0000564
PC(32_1)	HMDB0007872
PC(32_2)	HMDB0007874
PC(33_0)	HMDB0008033
PC(33_1)
PC(33_2)
PC(34_1)	HMDB0007879
PC(34_2)	HMDB0007880
PC(34_3)	HMDB0007881
PC(34_4)	HMDB0007883
PC(35_1)
PC(35_2)
PC(35_3)
PC(36_1)	HMDB0007887
PC(36_2)	HMDB0000593
PC(36_3)	HMDB0007921
PC(36_4)	HMDB0007889
PC(36_5)	HMDB0007890
PC(36_6)	HMDB0008690
PC(37_4)
PC(37_5)	HMDB0007956
PC(37_6)
PC(38_2)	HMDB0008045
PC(38_3)	HMDB0008020
PC(38_5)	HMDB0007989
PC(38_6)	HMDB0007991
PC(38_7)	HMDB0008435
PC(38_8)
PC(39_6)
PC(40_4)	HMDB0008054
PC(40_5)	HMDB0008055
PC(40_8)
PC(40_9)
PC(O-12_0__2_0)
PC(O-14_0__2_0)
PC(O-14_1__2_0)
PC(O-16_1__2_0)
PC(O-16_2__2_0)
PC(O-16_3__2_0)
PC(O-18_3__2_0)
PC(O-18_4__2_0)
PHOSPHOCHOLINE	HMDB0001565
Propanoylcarnitine	HMDB0000824
Quinic acid	HMDB0003072
SM(30_1)
SM(32_1)
SM(32_2)
SM(33_1)
SM(34_1)
SM(34_2)
SM(35_1)
SM(36_1)
SM(36_2)
SM(38_1)
SM(38_2)
SM(39_1)
SM(40_2)
SM(40_3)
SM(41_2)
SM(42_2)
SM(42_3)
SN-GLYCERO-3-PHOSPHOCHOLINE	HMDB0252858
SORBATE	HMDB0256823
SPERMIDINE	HMDB0001257
SPERMINE	HMDB0001256
Succinic acid	HMDB0000254
Succinylcarnitine	HMDB0061717
TAURINE	HMDB0000251
Taurochenodesoxycholic acid	HMDB0000951
Taurocholic acid	HMDB0000036
Taurodeoxycholic acid	HMDB0000896
Tauroursodeoxycholic acid	HMDB0000874
Tetradecenoyl-L-carnitine	HMDB0013329
THEOPHYLLINE	HMDB0001889
THYROXINE	HMDB0000248
TRIGONELLINE	HMDB0000875
URACIL	HMDB0000300
URATE	HMDB0000289
URIDINE	HMDB0000296
Valeryl-L-carnitine	HMDB0013128
Vanillylmandelic acid	HMDB0000291
XANTHINE	HMDB0000292
Hydroxykynurenine	HMDB0000732
Quinolinic acid	HMDB0000232
Serotonine	HMDB0000259
5-Hydroxy-L-tryptophan	HMDB0000472
Kynurenine	HMDB0000684
3-OH-Anthranilic acid	HMDB0001476
Tryptophane	HMDB0000929
5-Hydroxyindoleacetic acid	HMDB0000763
Indoxyl sulfate	HMDB0000682
N-acetyl-serotonine	HMDB0001238
Xanthurenic acid	HMDB0000881
Kynurenic acid	HMDB0000715
Indole-3-Lactic acid	HMDB0000671
Indole-3-Aldehyde	HMDB0029737
Indole-3-Acetic acid	HMDB0341340

## Sheet: Metabolites excluded
SEROTONIN
L-TRYPTOPHAN
L-KYNURENINE
Kynurenic acid
INDOLE-3-ACETIC ACID
Indolelactic acid
INDOXYL SULFATE
5-HYDROXY-L-TRYPTOPHAN
L-TYROSINE
2-HYDROXYPHENYLACETIC ACID
3-(4-HYDROXYPHENYL)LACTATE
4-HYDROXYPHENYLACETATE
L-PHENYLALANINE
N-ACETYL-L-PHENYLALANINE
Phenyllactic acid
