# Supplementary material for: Multimodal Metabolomic Analysis Reveals Novel Metabolic Disturbances in Adults With Early Treated Phenylketonuria
Source: JIMD Rep. 2025 Mar 24;66(2):e70010. doi: 10.1002/jmd2.70010 (PMC11932803; doi:10.1002/jmd2.70010)
Supplement: Supplementary file 1 — Data S1. Supporting Information. [file JMD2-66-e70010-s001.zip › Table_S5_OPLSDA metabolites.xlsx]

## Sheet: OPLSDA metabolites
Table S5. Metabolites retained for the OPLSDA model and univariate analysis (Multiple Mann-Withney test, FDR 1% according to the two-stage step-up method of Benjamini Krieger and Yekutieli )
Compound name	HMDB ID	Fold change compard with control	Discovery?	P value	Mean rank of CTL	Mean rank of PCU	Mean rank diff.	Mann-Whitney U	q value
2-Hydroxy-4-methylpentanoic acid	HMDB0000665	0.3687	Yes	<0,000001	22.47	8.533	13.93	8	<0,000001
2-HYDROXYPHENYLACETIC ACID	HMDB0000669	77.32	Yes	<0,000001	8	23	-15	0	<0,000001
3-Hydroxyglutarate	HMDB0000428	0.4942	Yes	<0,000001	22.73	8.267	14.47	4	<0,000001
3-Hydroxyoctanoic acid	HMDB0001954	0.5959	Yes	9e-06	22	9	13	15	2e-06
3-Methoxy-4-hydroxyhippuric acid	HMDB0060026	0.6106	Yes	0.001665	20.4	10.6	9.8	39	0.000216
3-METHYL-2-OXOVALERIC ACID	HMDB0000491	0.4599	Yes	0.000215	21.13	9.867	11.27	28	3.2e-05
4-HYDROXYPHENYLACETATE	HMDB0000020	69.411	Yes	<0,000001	8	23	-15	0	<0,000001
4-METHYL-2-OXO-PENTANOIC ACID	HMDB0000695	0.375	Yes	<0,000001	22.93	8.067	14.87	1	<0,000001
5-Hydroxyindoleacetic acid	HMDB0000763	0.5725	Yes	0.000207	21.13	9.867	11.27	28	3.2e-05
5-Hydroxy-L-tryptophan	HMDB0000472	0.8714	Yes	4e-06	22.2	8.8	13.4	12	<0,000001
Acetoacetic acid	HMDB0000060	0.5527	No	0.106446	18.13	12.87	5.267	73	0.011686
Acetyl-DL-carnitine	HMDB0000201	0.3836	Yes	7e-06	22.07	8.933	13.13	14	1e-06
Aconitic acid	HMDB0247961	0.497	Yes	<0,000001	22.93	8.067	14.87	1	<0,000001
AICAR	HMDB0001517	0.5408	Yes	0.001665	20.4	10.6	9.8	39	0.000216
Alpha-aminobutyric acid	HMDB0000452	0.2595	Yes	<0,000001	23	8	15	0	<0,000001
Alpha-ketoisovaleric acid	HMDB0000019	0.5079	Yes	<0,000001	23	8	15	0	<0,000001
Cortisone	HMDB0002802	0.3273	Yes	<0,000001	23	8	15	0	<0,000001
EPINEPHRINE	HMDB0000068	0.3633	Yes	<0,000001	22.87	8.133	14.73	2	<0,000001
Fumaric acid	HMDB0000134	0.6298	Yes	0.000478	20.87	10.13	10.73	32	6.5e-05
GLYOXYLIC ACID	HMDB0000119	0.6597	Yes	0.000174	21.2	9.8	11.4	27	2.7e-05
Hippuric acid	HMDB0000714	0.4258	Yes	0.003674	20.07	10.93	9.133	44	0.000453
Hydroxykynurenine	HMDB0000732	0.8819	Yes	0.003674	20.07	10.93	9.133	44	0.000453
Indole-3-carboxylic acid	HMDB0003320	0.5655	Yes	0.000377	20.93	10.07	10.87	31	5.3e-05
Indole-3-Lactic acid	HMDB0000671	7.7798	Yes	<0,000001	8.133	22.87	-14.73	2	<0,000001
Isocitric acid	HMDB0000193	0.6049	Yes	2e-06	22.33	8.667	13.67	10	<0,000001
Kynurenine	HMDB0000684	0.6096	Yes	3e-06	22.27	8.733	13.53	11	<0,000001
LACTATE	HMDB0000190	0.6199	Yes	1.2e-05	21.93	9.067	12.87	16	2e-06
L-ARGININE	HMDB0000517	0.4406	Yes	0.00494	19.93	11.07	8.867	46	0.000567
L-ASPARAGINE	HMDB0000168	0.5285	Yes	1.6e-05	21.87	9.133	12.73	17	3e-06
L-CYSTINE	HMDB0000192	0.9465	No	0.545997	16.5	14.5	2	97.5	0.056271
LEUCINE	HMDB0000687	0.7849	Yes	0.000323	21	10	11	30	4.7e-05
L-GLUTAMIC ACID	HMDB0000148	0.2516	Yes	<0,000001	22.73	8.267	14.47	4	<0,000001
Linoleyl carnitine	HMDB0006469	1.4077	No	0.187268	13.33	17.67	-4.333	80	0.020121
L-LYSINE	HMDB0000182	0.7683	Yes	0.081429	18.33	12.67	5.667	70	0.009138
L-PHENYLALANINE	HMDB0000159	9.7822	Yes	<0,000001	8	23	-15	0	<0,000001
L-PIPECOLIC ACID	HMDB0000716	0.2508	Yes	<0,000001	22.8	8.2	14.6	3	<0,000001
L-PROLINE	HMDB0000162	0.6565	Yes	2e-05	21.8	9.2	12.6	18	3e-06
L-TYROSINE	HMDB0000158	0.5964	Yes	9e-06	22	9	13	15	2e-06
Malic acid	HMDB0000156	0.555	Yes	7e-06	22.07	8.933	13.13	14	1e-06
MESOXALATE	HMDB0031522	0.6623	Yes	3e-06	22.27	8.733	13.53	11	<0,000001
N-ACETYL-L-LEUCINE	HMDB0011756	0.4485	Yes	5e-06	22.13	8.867	13.27	13	1e-06
N-ACETYL-L-PHENYLALANINE	HMDB0000512	11.374	Yes	<0,000001	8.067	22.93	-14.87	1	<0,000001
Oleoylcarnitine	HMDB0005065	1.1801	No	0.436289	14.2	16.8	-2.6	93	0.045901
PC(31_0)	HMDB0007935	0.6379	Yes	0.004266	20	11	9	45	0.000501
PC(O-16_1__2_0)		0.6825	Yes	0.004266	20	11	9	45	0.000501
Phenyllactic acid	HMDB0000779	56.197	Yes	<0,000001	8	23	-15	0	<0,000001
Quinolinic acid	HMDB0000232	0.5566	Yes	7.1e-05	21.47	9.533	11.93	23	1.2e-05
URATE	HMDB0000289	0.3488	Yes	<0,000001	22.87	8.133	14.73	2	<0,000001
Vanillylmandelic acid	HMDB0000291	0.4458	Yes	<0,000001	23	8	15	0	<0,000001
