# Supplementary material for: Multimodal Metabolomic Analysis Reveals Novel Metabolic Disturbances in Adults With Early Treated Phenylketonuria
Source: JIMD Rep. 2025 Mar 24;66(2):e70010. doi: 10.1002/jmd2.70010 (PMC11932803; doi:10.1002/jmd2.70010)
Supplement: Supplementary file 1 — Data S1. Supporting Information. [file JMD2-66-e70010-s001.zip › Table_S6_PLS_Phe_metabolites.xlsx]

## Sheet: PLS Phe Metabolites
Table S6. Metabolites retained for the PLS Phe model and univariate analysis (Multiple correlation with Bonferroni correction)
Compound name	HMDB ID	Fold change compared with control		P-value cut off = 0,0011	Spearman r	r	95% confidence interval	P value	P (two-tailed)	P value summary	Exact or approximate P value?	Significant? (alpha = 0.05)	Number of XY Pairs
2-Ethyl-2-hydroxybutyric acid	HMDB0001975	0.7527		L-PHENYLALANINE vs.2-Ethyl-2-hydroxybutyric acid		-0.4073	-0,6755 to -0,04404		0.0255	*	Approximate	Yes	30
2-Hydroxy-4-methylpentanoic acid	HMDB0000428	0.3687		L-PHENYLALANINE vs. 2-Hydroxy-4-methylpentanoic acid		-0.7882	-0,8967 to -0,5904		<0,0001	****	Approximate	Yes	30
2-HYDROXYPHENYLACETIC ACID	HMDB0000669	77.32		L-PHENYLALANINE vs. 2-HYDROXYPHENYLACETIC ACID		-0.7446	-0,8738 to -0,5171		<0,0001	****	Approximate	Yes	30
3-Hydroxyglutarate	HMDB0000428	0.4942		L-PHENYLALANINE vs. 3-Hydroxyglutarate		-0.6069	-0,8004 to -0,2988		0.0005	***	Approximate	Yes	29
3-Hydroxyhexadecanoylcarnitine	HMDB0013336	0.3552		L-PHENYLALANINE vs. 3-Hydroxyhexadecanoylcarnitine		-0.7651	-0,8846 to -0,5511		<0,0001	****	Approximate	Yes	30
3-Hydroxyoctanoic acid	HMDB0001954	0.5959		L-PHENYLALANINE vs. 3-Hydroxyoctanoic acid		-0.5883	-0,7870 to -0,2791		0.0006	***	Approximate	Yes	30
3-Methoxy-4-hydroxyhippuric acid	HMDB0060026	0.6106		L-PHENYLALANINE vs. 3-Methoxy-4-hydroxyhippuric acid		-0.7259	-0,8639 to -0,4867		<0,0001	****	Approximate	Yes	30
3-METHYL-2-OXOVALERIC ACID	HMDB0000491	0.4599		L-PHENYLALANINE vs. 3-METHYL-2-OXOVALERIC ACID		-0.7642	-0,8842 to -0,5496		<0,0001	****	Approximate	Yes	30
4-HYDROXYPHENYLACETATE	HMDB0000020	69.411		L-PHENYLALANINE vs. 4-HYDROXYPHENYLACETATE		0.6654	0,3920 to 0,8308		<0,0001	****	Approximate	Yes	30
4-METHYL-2-OXO-PENTANOIC ACID	HMDB0000695	0.375		L-PHENYLALANINE vs. 4-METHYL-2-OXO-PENTANOIC ACID		-0.7459	-0,8745 to -0,5193		<0,0001	****	Approximate	Yes	30
5-Hydroxyindoleacetic acid	HMDB0000763	0.5725		L-PHENYLALANINE vs. 5-Hydroxyindoleacetic acid		-0.8167	-0,9113 to -0,6402		<0,0001	****	Approximate	Yes	30
5-Hydroxy-L-tryptophan	HMDB0000472	0.8714		L-PHENYLALANINE vs. 5-Hydroxy-L-tryptophan		-0.8174	-0,9117 to -0,6415		<0,0001	****	Approximate	Yes	30
5-Oxoproline	HMDB0000267	2.1442		L-PHENYLALANINE vs. 5-Oxoproline		-0.6031	-0,7956 to -0,3001		0.0004	***	Approximate	Yes	30
Acetyl-DL-carnitine	HMDB0000201	0.3836		L-PHENYLALANINE vs. Acetyl-DL-carnitine		-0.8519	-0,9291 to -0,7038		<0,0001	****	Approximate	Yes	30
Aconitic acid	HMDB0247961	0.497		L-PHENYLALANINE vs. Aconitic acid		-0.6445	-0,8191 to -0,3605		0.0001	***	Approximate	Yes	30
Alpha-aminobutyric acid	HMDB0000452	0.2594		L-PHENYLALANINE vs. Alpha-aminobutyric acid		-0.8295	-0,9178 to -0,6629		<0,0001	****	Approximate	Yes	30
ALPHA-HYDROXYISOBUTYRIC ACID	HMDB0000729	0.5615		L-PHENYLALANINE vs. ALPHA-HYDROXYISOBUTYRIC ACID		-0.7326	-0,8674 to -0,4975		<0,0001	****	Approximate	Yes	30
Alpha-ketoisovaleric acid	HMDB0000019	0.5079		L-PHENYLALANINE vs. Alpha-ketoisovaleric acid		-0.6898	-0,8443 to -0,4295		<0,0001	****	Approximate	Yes	30
CITRATE	HMDB0000094	0.5962		L-PHENYLALANINE vs. CITRATE		0.2231	-0,1600 to 0,5478		0.2359	ns	Approximate	No	30
Cortisone	HMDB0002802	0.3273		L-PHENYLALANINE vs. Cortisone		-0.5097	-0,7401 to -0,1722		0.004	**	Approximate	Yes	30
EPINEPHRINE	HMDB0000068	0.3633		L-PHENYLALANINE vs. EPINEPHRINE		-0.4443	-0,6993 to -0,08896		0.0139	*	Approximate	Yes	30
Fumaric acid	HMDB0000134	0.6298		L-PHENYLALANINE vs. Fumaric acid		-0.3091	-0,6094 to 0,06867		0.0965	ns	Approximate	No	30
Glycoursodeoxycholic acid	HMDB0000637	1.7101		L-PHENYLALANINE vs. Glycoursodeoxycholic acid		-0.5251	-0,7494 to -0,1926		0.0029	**	Approximate	Yes	30
GUANIDINOACETATE	HMDB0000128	0.7978		L-PHENYLALANINE vs. GUANIDINOACETATE		-0.7651	-0,8846 to -0,5511		<0,0001	****	Approximate	Yes	30
Hippuric acid	HMDB0000714	0.4258		L-PHENYLALANINE vs. Hippuric acid		-0.7451	-0,8741 to -0,5178		<0,0001	****	Approximate	Yes	30
Hydroxybutyrylcarnitine	HMDB0013127	0.9355		L-PHENYLALANINE vs. Hydroxybutyrylcarnitine		-0.4276	-0,6886 to -0,06854		0.0184	*	Approximate	Yes	30
Hydroxykynurenine	HMDB0000732	0.8819		L-PHENYLALANINE vs. Hydroxykynurenine		-0.3971	-0,6688 to -0,03185		0.0298	*	Approximate	Yes	30
Indole-3-carboxylic acid	HMDB0003320	0.5655		L-PHENYLALANINE vs. Indole-3-carboxylic acid		-0.6826	-0,8403 to -0,4183		<0,0001	****	Approximate	Yes	30
Indole-3-Lactic acid	HMDB0000671	7.7798		L-PHENYLALANINE vs. Indole-3-Lactic acid		-0.608	-0,7984 to -0,3072		0.0004	***	Approximate	Yes	30
Indoxyl sulfate	HMDB0000682	0.7692		L-PHENYLALANINE vs. Indoxyl sulfate		-0.7655	-0,8849 to -0,5519		<0,0001	****	Approximate	Yes	30
Isocitric acid	HMDB0000193	0.6049		L-PHENYLALANINE vs. Isocitric acid		-0.7651	-0,8846 to -0,5511		<0,0001	****	Approximate	Yes	30
Kynurenine	HMDB0000684	0.6096		L-PHENYLALANINE vs. Kynurenine		-0.7046	-0,8523 to -0,4526		<0,0001	****	Approximate	Yes	30
LACTATE	HMDB0000190	0.6199		L-PHENYLALANINE vs. LACTATE		-0.5537	-0,7666 to -0,2311		0.0015	**	Approximate	Yes	30
L-ALANINE	HMDB0000161	0.8328		L-PHENYLALANINE vs. L-ALANINE		-0.802	-0,9038 to -0,6143		<0,0001	****	Approximate	Yes	30
L-ARGININE	HMDB0000517	0.4406		L-PHENYLALANINE vs. L-ARGININE		-0.6561	-0,8257 to -0,3779		<0,0001	****	Approximate	Yes	30
L-ASPARAGINE	HMDB0000168	0.5285		L-PHENYLALANINE vs. L-ASPARAGINE		0.3143	-0,06290 to 0,6130		0.0907	ns	Approximate	No	30
LEUCINE	HMDB0000687	0.7849		L-PHENYLALANINE vs. LEUCINE		-0.5555	-0,7677 to -0,2336		0.0014	**	Approximate	Yes	30
L-GLUTAMIC ACID	HMDB0000148	0.2516		L-PHENYLALANINE vs. L-GLUTAMIC ACID		-0.7646	-0,8844 to -0,5504		<0,0001	****	Approximate	Yes	30
L-PIPECOLIC ACID	HMDB0000716	0.2508		L-PHENYLALANINE vs. L-PIPECOLIC ACID		-0.7633	-0,8837 to -0,5481		<0,0001	****	Approximate	Yes	30
L-PROLINE	HMDB0000162	0.6565		L-PHENYLALANINE vs. L-PROLINE		-0.8694	-0,9377 to -0,7362		<0,0001	****	Approximate	Yes	30
L-THREONINE	HMDB0000167	0.6379		L-PHENYLALANINE vs. L-THREONINE		-0.5629	-0,7721 to -0,2437		0.0012	**	Approximate	Yes	30
L-TYROSINE	HMDB0000158	0.5964		L-PHENYLALANINE vs. L-TYROSINE		-0.4585	-0,7083 to -0,1067		0.0108	*	Approximate	Yes	30
Malic acid	HMDB0000156	0.555		L-PHENYLALANINE vs. Malic acid		-0.6819	-0,8399 to -0,4172		<0,0001	****	Approximate	Yes	30
MESOXALATE	HMDB0031522	0.6623		L-PHENYLALANINE vs. MESOXALATE		-0.6085	-0,7986 to -0,3078		0.0004	***	Approximate	Yes	30
N-ACETYL-L-PHENYLALANINE	HMDB0000512	11.374		L-PHENYLALANINE vs. N-ACETYL-L-PHENYLALANINE		-0.7397	-0,8712 to -0,5091		<0,0001	****	Approximate	Yes	30
Octenoyl-L-carnitine	HMDB0240723	1.6776		L-PHENYLALANINE vs. Octenoyl-L-carnitine		-0.5767	-0,7802 to -0,2628		0.0009	***	Approximate	Yes	30
PC(O-16_1__2_0)		0.6825		L-PHENYLALANINE vs. PC(O-16_1__2_0)		-0.6734	-0,8353 to -0,4042		<0,0001	****	Approximate	Yes	30
Phenyllactic acid	HMDB0000779	56.197		L-PHENYLALANINE vs. Phenyllactic acid		0.7246	0,4845 to 0,8632		<0,0001	****	Approximate	Yes	30
Quinolinic acid	HMDB0000232	0.5566		L-PHENYLALANINE vs. Quinolinic acid		0.9026	0,7996 to 0,9540		<0,0001	****	Approximate	Yes	30
Succinic acid	HMDB0000254	0.5152		L-PHENYLALANINE vs. Succinic acid		0.9034	0,8013 to 0,9544		<0,0001	****	Approximate	Yes	30
URATE	HMDB0000289	0.3488		L-PHENYLALANINE vs. URATE		0.8558	0,7110 to 0,9310		<0,0001	****	Approximate	Yes	30
Vanillylmandelic acid	HMDB0000291	0.4458		L-PHENYLALANINE vs. Vanillylmandelic acid		0.8149	0,6370 to 0,9104		<0,0001	****	Approximate	Yes	30
XANTHINE	HMDB0000292	0.7268		L-PHENYLALANINE vs. XANTHINE		-0.6779	-0,8378 to -0,4111		<0,0001	****	Approximate	Yes	30
				L-PHENYLALANINE
