# Supplementary material for: Multimodal Metabolomic Analysis Reveals Novel Metabolic Disturbances in Adults With Early Treated Phenylketonuria
Source: JIMD Rep. 2025 Mar 24;66(2):e70010. doi: 10.1002/jmd2.70010 (PMC11932803; doi:10.1002/jmd2.70010)
Supplement: Supplementary file 1 — Data S1. Supporting Information. [file JMD2-66-e70010-s001.zip › Table_S7_PLS_Tyr_metabolites.xlsx]

## Sheet: Feuil1
Table S7. Metabolites retained for the PLS Tyr model and univariate analysis (Multiple correlation with Bonferroni correction)
Compound	HMDB ID	Fold change compared with control		P-value cut off = 0,005	Spearman r	r	95% confidence interval	P value	P (two-tailed)	P value summary	Exact or approximate P value?	Significant? (alpha = 0.05)	Number of XY Pairs
4-METHYL-2-OXO-PENTANOIC ACID	HMDB0000695	0.4329		L-TYROSINE vs. 2-HYDROXYPHENYLACETIC ACID		-0.7098	-0,8552 to -0,4608		<0,0001	****	Approximate	Yes	30
2-HYDROXYPHENYLACETIC ACID	HMDB0000669	77.32		L-TYROSINE vs. 3-(4-HYDROXYPHENYL)LACTATE		0.5758	0,2616 to 0,7797		0.0009	***	Approximate	Yes	30
3-(4-HYDROXYPHENYL)LACTATE	HMDB0303993	0.9073		L-TYROSINE vs. 4-METHYL-2-OXO-PENTANOIC ACID		0.708	0,4580 to 0,8542		<0,0001	****	Approximate	Yes	30
Alpha-aminobutyric acid	HMDB0000452	0.2595		L-TYROSINE vs. Alpha-aminobutyric acid		0.6611	0,3854 to 0,8284		<0,0001	****	Approximate	Yes	30
Cortisone	HMDB0002802	0.3273		L-TYROSINE vs. Cortisone		0.687	0,4251 to 0,8428		<0,0001	****	Approximate	Yes	30
L-LYSINE	HMDB0000182	0.7683		L-TYROSINE vs. L-LYSINE		0.5218	0,1882 to 0,7475		0.0031	**	Approximate	Yes	30
L-PHENYLALANINE	HMDB0000159	9.7822		L-TYROSINE vs. L-PHENYLALANINE		-0.6779	-0,8378 to -0,4111		<0,0001	****	Approximate	Yes	30
LUMICHROME	HMDB0254199	0.2455		L-TYROSINE vs. LUMICHROME		0.6887	0,4277 to 0,8437		<0,0001	****	Approximate	Yes	30
TAURINE	HMDB0000251	0.5387		L-TYROSINE vs. TAURINE		0.5923	0,2847 to 0,7893		0.0006	***	Approximate	Yes	30
Vanillylmandelic acid	HMDB0000291	0.4458		L-TYROSINE vs. Vanillylmandelic acid		0.5641	0,2454 to 0,7728		0.0012	**	Approximate	Yes	30
